# Supplementary material for: Assessment of Immunological Potential of Glial Restricted Progenitor Graft In Vivo—Is Immunosuppression Mandatory?
Source: Cells. 2021 Jul 16;10(7):1804. doi: 10.3390/cells10071804 (PMC8308088; doi:10.3390/cells10071804)
Supplement: Supplementary file 1 [file cells-10-01804-s001.zip]

Archive with 1 entries (1 files):
- cells-1258389-supplementary.pdf
